# Supplementary material for: Received signal strength and local terrain profile data for radio network planning and optimization at GSM frequency bands
Source: Data Brief. 2017 Dec 19;16:972–81. doi: 10.1016/j.dib.2017.12.036 (PMC5752084; doi:10.1016/j.dib.2017.12.036)
Supplement: Supplementary file 2 — Supplementary material [file mmc2.xlsx]

## Sheet: Sector 1 900 MHz
Longitude	Latitude	Terrain Elevation (m)	Clutter height (m)	Altitude (m)	Distance (m)	Received Signal Strength (dBm)
3.00462	6.47314	3	4	10	100	-84
3.00464	6.47314	3	4	10	101	-87
3.00465	6.47315	3	4	10	102	-85
3.00467	6.47315	3	4	10	103	-88
3.00469	6.47315	3	4	10	104	-90
3.00471	6.47316	3	4	10	105	-85
3.00473	6.47315	3	4	9	107	-83
3.00474	6.47314	3	4	9	108	-83
3.00474	6.47312	3	4	8	110	-78
3.00475	6.47312	3	4	8	112	-78
3.00476	6.47311	3	4	8	113	-80
3.00478	6.4731	3	4	8	115	-82
3.00479	6.47309	3	4	7	117	-84
3.00481	6.47308	3	4	6	119	-87
3.00482	6.47307	3	4	7	120	-87
3.00483	6.47306	3	4	7	122	-91
3.00484	6.47305	3	4	6	124	-90
3.00485	6.47304	3	4	6	125	-82
3.00486	6.47304	3	4	6	126	-76
3.00487	6.47303	3	4	6	128	-78
3.00489	6.47302	3	4	5	130	-64
3.0049	6.47301	3	4	5	131	-64
3.00492	6.473	3	4	4	133	-65
3.00494	6.47299	3	4	4	136	-67
3.00495	6.47299	3	4	5	137	-69
3.00497	6.47299	3	4	5	138	-72
3.00499	6.47299	3	4	5	140	-74
3.005	6.47299	3	4	5	141	-84
3.00503	6.47299	3	4	5	143	-74
3.00505	6.473	3	4	5	144	-72
3.00506	6.473	3	4	5	145	-76
3.00508	6.473	3	4	5	146	-75
3.00509	6.473	3	4	5	147	-70
3.00511	6.473	3	4	6	149	-70
3.00511	6.473	3	4	6	150	-70
3.00514	6.473	3	4	6	152	-70
3.00515	6.473	3	4	6	153	-67
3.00517	6.47301	3	4	6	154	-76
3.00519	6.47301	3	4	6	155	-72
3.0052	6.47301	3	4	6	156	-75
3.0052	6.47301	3	4	6	157	-73
3.00521	6.47301	3	4	6	158	-75
3.00523	6.47301	3	4	6	159	-78
3.00524	6.47301	3	4	7	160	-75
3.00526	6.473	3	4	7	162	-68
3.00527	6.473	3	4	6	163	-71
3.00528	6.473	3	4	7	164	-74
3.00529	6.473	3	4	7	165	-69
3.0053	6.47299	3	4	7	167	-67
3.0053	6.47298	3	4	6	168	-68
3.00531	6.47297	3	4	6	169	-64
3.00532	6.47296	3	4	6	171	-63
3.00533	6.47295	3	4	6	172	-73
3.00534	6.47295	3	4	6	173	-74
3.00535	6.47295	3	4	6	174	-77
3.00531	6.47296	3	4	12	170	-75
3.00546	6.47305	2	4	12	178	-84
3.00551	6.47305	2	4	12	183	-88
3.00556	6.47306	2	4	12	188	-84
3.00562	6.47307	2	4	12	192	-78
3.00568	6.47308	1	4	12	198	-77
3.00574	6.47309	1	4	12	204	-83
3.00582	6.4731	1	4	12	211	-87
3.00589	6.47311	1	4	12	218	-87
3.00597	6.47312	1	4	12	226	-97
3.00606	6.47313	1	4	12	235	-79
3.00615	6.47314	1	4	12	244	-76
3.00625	6.47316	1	4	12	253	-82
3.00635	6.47317	1	4	12	264	-92
3.00645	6.47319	2	4	12	275	-81
3.00656	6.4732	2	4	12	286	-86
3.00668	6.47322	2	4	12	298	-88
3.00679	6.47323	2	4	12	309	-87
3.0069	6.47325	3	4	12	321	-81
3.00701	6.47326	3	4	12	333	-82
3.00713	6.47328	3	4	12	345	-87
3.00724	6.4733	3	4	12	358	-85
3.00736	6.47332	3	6	12	370	-85
3.00748	6.47333	3	6	12	383	-87
3.00759	6.47335	4	6	12	395	-77
3.00772	6.47337	4	6	12	409	-74
3.00784	6.47339	4	6	12	421	-76
3.00796	6.4734	4	6	12	435	-80
3.00808	6.47342	4	6	12	448	-74
3.0082	6.47343	3	6	12	462	-81
3.00834	6.47345	3	6	12	476	-82
3.00846	6.47347	3	6	12	490	-72
3.0086	6.47349	3	6	12	505	-76
3.00874	6.47351	3	6	12	520	-79
3.00888	6.47353	3	6	12	535	-77
3.00902	6.47354	4	6	12	551	-85
3.00917	6.47356	4	6	13	567	-76
3.00932	6.47358	5	6	13	584	-78
3.00946	6.47359	5	6	13	600	-84
3.00961	6.47361	5	6	13	616	-81
3.00977	6.47363	5	6	13	633	-80
3.00992	6.47366	5	6	13	650	-85
3.01007	6.47368	5	6	13	667	-82
3.01023	6.4737	5	6	13	685	-82
3.01039	6.47372	5	6	13	702	-86
3.01054	6.47373	5	6	13	719	-82
3.01069	6.47375	6	6	13	736	-85
3.01084	6.47377	6	6	13	752	-80
3.01099	6.47379	6	6	13	769	-73
3.01113	6.47381	6	6	13	785	-73
3.01128	6.47383	6	6	13	801	-74
3.01143	6.47385	6	6	13	818	-75
3.01157	6.47387	6	6	13	834	-77
3.01172	6.47389	6	6	13	850	-81
3.01186	6.47391	6	6	13	866	-81
3.01201	6.47393	6	6	13	883	-70
3.01216	6.47395	6	6	13	898	-68
3.0123	6.47397	6	6	13	915	-71
3.01244	6.47398	5	6	13	931	-75
3.01259	6.474	5	6	13	947	-74
3.01273	6.47401	5	6	13	963	-72
3.01288	6.47403	5	6	13	979	-75
3.01303	6.47404	5	6	13	996	-82
3.01316	6.47406	5	6	13	1011	-82
3.01332	6.47409	5	6	13	1028	-84
3.01346	6.47411	5	6	13	1044	-76
3.01361	6.47413	5	6	13	1061	-72
3.01376	6.47416	4	6	13	1077	-72
3.01391	6.47418	4	6	13	1094	-79
3.01406	6.4742	4	6	13	1111	-76
3.01421	6.47422	3	6	13	1128	-76
3.01437	6.47424	3	6	13	1145	-80
3.01453	6.47426	3	6	13	1163	-80
3.01468	6.47428	3	6	13	1180	-84
3.01484	6.4743	3	6	13	1198	-81
3.01499	6.47433	3	6	13	1215	-80
3.01516	6.47435	3	6	13	1233	-85
3.01532	6.47437	3	6	13	1251	-84
3.01547	6.47441	3	6	13	1268	-79
3.01562	6.47445	3	6	13	1286	-82
3.01578	6.47449	3	6	13	1304	-79
3.01593	6.47452	4	6	13	1320	-82
3.01607	6.47455	4	6	13	1336	-83
3.01621	6.47459	4	6	13	1352	-77
3.01635	6.47462	4	6	13	1367	-74
3.01647	6.47466	4	6	13	1381	-75
3.0166	6.4747	4	6	13	1396	-76
3.01672	6.47473	4	6	13	1409	-77
3.01683	6.47477	4	6	13	1422	-78
3.01696	6.47481	3	6	13	1436	-77
3.01708	6.47484	3	6	13	1449	-80
3.01718	6.47488	3	6	13	1462	-82
3.0173	6.47492	3	6	13	1475	-82
3.01741	6.47496	3	6	13	1487	-85
3.01751	6.47499	3	6	13	1499	-81
3.01761	6.47503	3	6	13	1511	-71
3.01771	6.47507	3	6	13	1522	-79
3.01781	6.4751	3	6	13	1533	-74
3.01791	6.47513	3	6	13	1544	-69
3.01801	6.47517	3	6	13	1556	-74
3.01811	6.47521	3	4	13	1567	-88
3.0182	6.47525	3	4	13	1578	-72
3.01831	6.4753	4	4	13	1591	-72
3.01841	6.47535	4	4	13	1602	-73
3.01851	6.47539	4	4	13	1614	-74
3.0186	6.47545	4	4	13	1624	-82
3.01869	6.47549	4	4	13	1635	-87
3.01879	6.47555	4	4	13	1646	-84
3.01888	6.4756	4	4	13	1658	-78
3.01899	6.47566	4	4	13	1670	-87
3.01911	6.47572	4	4	13	1684	-70
3.01922	6.4758	4	4	13	1698	-67
3.01934	6.47586	4	4	13	1712	-67
3.01946	6.47593	3	4	14	1726	-69
3.01959	6.47601	3	4	14	1741	-69
3.01971	6.47609	3	4	14	1756	-72
3.01984	6.47617	3	4	14	1771	-67
3.01996	6.47626	3	4	14	1787	-74
3.02009	6.47635	3	4	14	1802	-68
3.02022	6.47643	3	4	14	1818	-70
3.02036	6.47652	3	4	14	1834	-74
3.02048	6.47662	4	4	14	1850	-80
3.02062	6.47671	4	4	14	1866	-79
3.02075	6.47681	4	4	14	1883	-77
3.02087	6.47692	4	4	14	1898	-80
3.02101	6.47702	4	4	14	1915	-82
3.02114	6.47713	4	4	14	1932	-78
3.02127	6.47724	4	4	14	1948	-77
3.0214	6.47735	4	4	14	1965	-79
3.02153	6.47746	3	4	14	1982	-77
3.02166	6.47758	3	4	14	1998	-77
3.02178	6.47769	2	4	14	2014	-80
3.02191	6.4778	2	4	14	2030	-82
3.02202	6.47792	1	4	14	2046	-78
3.02214	6.47804	1	4	14	2061	-78
3.02224	6.47815	1	4	14	2076	-68
3.02236	6.47826	1	4	14	2091	-73
3.02247	6.47837	2	4	14	2105	-78
3.02257	6.47848	3	4	14	2120	-81
3.02267	6.47859	4	4	14	2133	-79
3.02278	6.47869	5	4	14	2148	-76
3.02288	6.4788	5	4	14	2162	-82
3.02298	6.4789	5	4	14	2176	-85
3.02309	6.479	5	4	14	2190	-77
3.02319	6.4791	5	4	14	2203	-78
3.02329	6.47919	5	4	14	2217	-81
3.02339	6.47928	4	4	14	2231	-73
3.02349	6.47937	4	4	14	2244	-74
3.02359	6.47946	4	4	14	2257	-75
3.02368	6.47954	4	4	14	2269	-76
3.02377	6.47962	4	4	14	2282	-77
3.02386	6.47969	4	4	14	2294	-83
3.02396	6.47977	4	4	14	2307	-84
3.02406	6.47984	3	4	14	2319	-83
3.02416	6.47991	3	4	14	2332	-78
3.02427	6.47999	3	4	14	2346	-81
3.02437	6.48006	3	4	14	2360	-80
3.02448	6.48012	3	4	14	2373	-76
3.02459	6.4802	3	4	14	2387	-80
3.0247	6.48027	3	4	14	2402	-80
3.02481	6.48033	4	4	14	2415	-80
3.02493	6.4804	4	4	14	2430	-84
3.02503	6.48046	5	4	14	2443	-87
3.02515	6.48052	5	4	14	2457	-78
3.02527	6.48058	6	4	14	2472	-77
3.02537	6.48064	6	4	14	2485	-77
3.02549	6.48069	6	4	14	2499	-76
3.02561	6.48075	6	4	14	2513	-82
3.02572	6.4808	6	4	14	2527	-79
3.02584	6.48085	6	4	14	2541	-81
3.02595	6.4809	6	4	14	2555	-76
3.02607	6.48094	6	4	14	2569	-76
3.02619	6.48099	5	4	14	2583	-74
3.0263	6.48103	5	4	14	2597	-76
3.02642	6.48106	5	4	14	2610	-82
3.02655	6.48111	5	4	14	2625	-82
3.02667	6.48115	5	4	14	2640	-74
3.02679	6.48119	5	4	14	2653	-76
3.02691	6.48122	5	4	14	2668	-81
3.02704	6.48125	5	4	14	2682	-81
3.02716	6.48128	5	4	14	2696	-91
3.02728	6.48131	5	4	14	2710	-83
3.0274	6.48134	5	4	14	2723	-84
3.02751	6.48137	5	4	14	2736	-80
3.02763	6.48139	5	4	14	2750	-74
3.02774	6.48141	5	4	14	2762	-79
3.02784	6.48143	5	4	14	2773	-81
3.02795	6.48144	4	6	14	2785	-81
3.02804	6.48146	4	6	14	2796	-83
3.02814	6.48147	4	6	14	2806	-85
3.02824	6.48148	4	6	14	2817	-81
3.02833	6.48149	4	6	14	2827	-84
3.02842	6.4815	4	4	14	2837	-81
3.02851	6.48151	4	4	14	2847	-73
3.0286	6.48152	4	4	14	2857	-73
3.02869	6.48153	4	4	14	2867	-80
3.02876	6.48154	4	4	14	2875	-80
3.02884	6.48155	4	4	14	2883	-77
3.02892	6.48155	5	4	13	2891	-71
3.02899	6.48157	5	4	14	2899	-72
3.02905	6.48159	5	4	14	2907	-76
3.02911	6.4816	5	4	14	2914	-83
3.02918	6.48162	4	4	14	2921	-83
3.02924	6.48163	4	4	13	2928	-81
3.0293	6.48164	4	4	13	2935	-70
3.02937	6.48165	4	4	13	2943	-75
3.02945	6.48165	4	4	13	2952	-81
3.02953	6.48166	4	4	13	2959	-81
3.02961	6.48167	4	4	13	2968	-88
3.02969	6.48169	3	4	13	2978	-82
3.02978	6.4817	3	4	13	2987	-87
3.02986	6.48172	3	4	13	2997	-81
3.02995	6.48173	2	4	13	3007	-77
3.03004	6.48174	2	4	13	3016	-80
3.03014	6.48176	2	4	13	3028	-77
3.03023	6.48178	2	4	13	3038	-76
3.03033	6.48179	1	4	13	3050	-84
3.03043	6.4818	1	4	13	3060	-85
3.03054	6.48182	1	4	13	3072	-87
3.03066	6.48183	1	4	13	3085	-89
3.03078	6.48185	1	4	13	3099	-79
3.03091	6.48186	1	4	13	3113	-77
3.03103	6.48188	1	4	13	3127	-77
3.03117	6.4819	1	4	13	3142	-73
3.0313	6.48192	1	4	13	3157	-74
3.03144	6.48194	1	4	13	3172	-73
3.03158	6.48196	1	6	13	3188	-73
3.03173	6.48198	1	6	13	3204	-76
3.03187	6.482	1	6	13	3220	-74
3.03201	6.48202	1	4	13	3236	-94
3.03216	6.48205	1	4	13	3252	-85
3.03229	6.48207	1	4	13	3267	-86
3.03242	6.48209	1	4	13	3281	-89
3.03253	6.4821	1	4	13	3293	-86
3.03263	6.48211	1	4	13	3305	-86
3.03273	6.48211	1	4	13	3315	-94
3.03282	6.48211	1	4	13	3325	-85
3.0329	6.48212	1	4	13	3334	-84
3.03297	6.48212	1	4	13	3341	-77
3.03301	6.48211	1	4	13	3345	-82
3.03305	6.48211	1	4	13	3349	-82
3.03306	6.48212	1	4	13	3350	-83
3.03307	6.48212	1	4	13	3351	-82

## Sheet: Sector 2 900 MHz
Longitude	Latitude	Terrain Elevation (m)	Clutter height (m)	Altitude (m)	Distance (m)	Received Signal Strength (dBm)
3.00458	6.47311	3	4	11	100	-75
3.00459	6.4731	3	4	12	102	-76
3.0046	6.47309	3	4	12	104	-75
3.00461	6.47308	3	4	11	105	-76
3.00462	6.47307	3	4	12	106	-77
3.00463	6.47307	3	4	12	107	-73
3.00464	6.47306	3	4	12	108	-74
3.00466	6.47305	3	4	12	110	-78
3.00466	6.47304	3	4	11	112	-78
3.00468	6.47303	3	4	11	114	-73
3.00469	6.47302	3	4	11	115	-77
3.0047	6.47302	3	4	11	116	-76
3.00471	6.47302	3	4	11	117	-81
3.00472	6.473	2	4	11	119	-89
3.00474	6.47298	2	4	11	122	-74
3.00474	6.47296	2	4	11	124	-75
3.00476	6.47295	2	4	12	126	-79
3.00477	6.47294	2	4	11	128	-89
3.00478	6.47294	2	4	11	129	-83
3.0048	6.47294	2	4	11	130	-83
3.00481	6.47294	2	4	11	131	-73
3.00482	6.47293	2	4	11	132	-73
3.00484	6.47293	2	4	11	134	-75
3.00485	6.47292	2	4	11	135	-79
3.00486	6.47292	2	4	11	136	-84
3.00486	6.47291	2	4	12	137	-52
3.00494	6.47296	3	4	12	138	-80
3.00496	6.47297	3	4	12	139	-77
3.00499	6.47297	3	4	11	141	-79
3.00501	6.47298	3	4	11	142	-86
3.00503	6.47299	3	4	11	143	-89
3.00507	6.47299	3	4	11	146	-83
3.0051	6.47299	3	4	11	149	-85
3.00516	6.47299	3	4	11	154	-78
3.00519	6.473	3	4	11	156	-73
3.0052	6.473	3	4	11	157	-83
3.00522	6.473	3	4	11	160	-85
3.00524	6.473	3	4	11	161	-84
3.00525	6.473	3	4	11	162	-79
3.00526	6.47299	3	4	10	163	-85
3.00527	6.47298	3	4	10	165	-79
3.00528	6.47297	3	4	10	166	-80
3.00528	6.47295	3	4	10	167	-82
3.00529	6.47294	3	4	10	169	-79
3.0053	6.47291	3	4	9	171	-72
3.0053	6.4729	3	4	9	173	-78
3.0053	6.47288	3	4	9	174	-70
3.00531	6.47287	3	4	9	175	-76
3.00531	6.47285	3	4	9	177	-85
3.00531	6.47283	2	4	9	179	-82
3.00532	6.47282	2	4	9	181	-84
3.00533	6.4728	2	4	9	183	-81
3.00534	6.47279	2	4	9	184	-77
3.00535	6.47278	2	4	9	186	-75
3.00536	6.47277	2	4	9	187	-77
3.00536	6.47276	2	4	9	188	-74
3.00537	6.47275	2	4	9	189	-79
3.00538	6.47274	2	4	9	190	-75
3.00538	6.47274	2	4	9	191	-73
3.00538	6.47273	2	4	9	192	-77
3.00539	6.47271	2	4	9	194	-75
3.0054	6.4727	2	4	9	195	-74
3.0054	6.47268	2	4	10	197	-83
3.00541	6.47266	2	4	10	199	-80
3.00541	6.47265	2	4	10	200	-74
3.00541	6.47264	2	4	11	201	-73
3.00542	6.47262	2	4	11	203	-76
3.00542	6.47259	2	4	12	205	-77
3.00542	6.47257	2	4	12	206	-77
3.00542	6.47257	2	4	12	207	-77
3.00542	6.47255	2	4	12	208	-74
3.00543	6.47254	2	4	13	210	-76
3.00543	6.47252	2	4	13	211	-80
3.00543	6.4725	2	4	13	213	-85
3.00544	6.47249	2	4	14	214	-82
3.00544	6.47248	2	4	14	216	-81
3.00545	6.47247	2	4	14	217	-75
3.00545	6.47246	2	4	14	218	-76
3.00545	6.47245	2	4	14	219	-76
3.00545	6.47244	2	4	14	220	-78
3.00546	6.47243	2	4	14	221	-78
3.00546	6.47241	2	4	13	223	-82
3.00547	6.4724	2	4	13	225	-76
3.00548	6.47239	2	4	13	226	-76
3.00548	6.47238	2	4	13	227	-80
3.00549	6.47236	2	4	13	229	-75
3.0055	6.47235	2	4	13	230	-77
3.0055	6.47234	2	4	14	231	-73
3.00551	6.47233	2	4	13	233	-71
3.00552	6.47232	2	4	14	234	-71
3.00553	6.47231	2	4	14	236	-71
3.00554	6.4723	2	4	13	238	-79
3.00555	6.47228	2	4	13	240	-69
3.00556	6.47226	2	4	14	242	-70
3.00556	6.47223	2	4	14	244	-68
3.00557	6.47222	2	4	14	246	-70
3.00557	6.4722	2	4	14	248	-74
3.00557	6.47218	2	4	14	250	-70
3.00558	6.47217	2	4	14	251	-64
3.00559	6.47215	2	4	14	254	-72
3.0056	6.47214	2	4	14	255	-72
3.00561	6.47214	2	4	14	256	-76
3.00562	6.47212	2	4	14	259	-77
3.00563	6.4721	2	4	13	261	-80
3.00564	6.47207	2	4	13	264	-72
3.00565	6.47206	2	4	13	265	-79
3.00566	6.47205	2	4	13	267	-74
3.00566	6.47204	2	4	13	268	-67
3.00566	6.47202	2	4	13	270	-70
3.00567	6.47201	2	4	13	271	-68
3.00568	6.47196	2	4	13	276	-39
3.00569	6.47194	2	4	12	278	-40
3.00569	6.47192	2	4	13	281	-40
3.00571	6.47191	2	4	13	283	-41
3.00572	6.4719	3	4	13	284	-46
3.00573	6.47189	3	4	13	285	-49
3.00575	6.47189	3	4	13	287	-49
3.00576	6.47189	3	4	13	288	-42
3.00577	6.47188	3	4	13	289	-43
3.00578	6.47187	3	4	13	291	-66
3.00578	6.47186	3	4	14	292	-61
3.00578	6.47184	3	4	14	293	-66
3.00578	6.47183	3	4	14	294	-65
3.00578	6.47182	3	4	15	295	-74
3.00579	6.47181	3	4	15	296	-71
3.00579	6.47181	3	4	15	297	-71
3.00579	6.4718	3	4	15	298	-71
3.0058	6.47178	3	4	14	300	-76
3.0058	6.47177	3	4	14	301	-75
3.0058	6.47176	3	4	15	302	-84
3.00581	6.47174	3	4	14	304	-75
3.00581	6.47173	3	4	14	305	-87
3.00582	6.47172	3	4	15	307	-76
3.00583	6.47171	3	4	15	309	-76
3.00584	6.47168	3	4	15	312	-75
3.00585	6.47167	3	4	15	313	-75
3.00585	6.47165	3	4	15	315	-75
3.00586	6.47164	3	4	15	316	-73
3.00587	6.47163	3	4	16	318	-73
3.00588	6.47161	3	4	16	320	-74
3.00589	6.47159	3	4	17	323	-79
3.0059	6.47158	3	4	17	324	-75
3.00591	6.47156	3	4	17	326	-85
3.00591	6.47155	3	4	17	328	-71
3.00591	6.47154	3	4	17	329	-80
3.00592	6.47153	3	4	17	330	-74
3.00592	6.47152	3	4	17	331	-82
3.00592	6.47151	3	4	17	332	-77
3.00592	6.47149	3	4	16	333	-71
3.00592	6.47148	2	4	16	335	-81
3.00592	6.47146	2	4	16	336	-73
3.00593	6.47145	2	4	16	338	-69
3.00593	6.47143	2	4	16	340	-72
3.00593	6.47141	2	4	16	342	-70
3.00594	6.4714	2	4	16	343	-76
3.00594	6.47138	2	4	16	345	-73
3.00594	6.47136	2	4	16	347	-88
3.00595	6.47135	2	4	16	348	-79
3.00596	6.47133	2	4	17	351	-80
3.00596	6.47131	2	4	16	352	-80
3.00597	6.4713	2	4	16	354	-71
3.00598	6.47128	2	4	16	357	-74
3.00599	6.47127	2	4	15	358	-73
3.00601	6.47125	2	4	15	361	-81
3.00602	6.47123	2	4	15	363	-79
3.00603	6.47121	2	4	15	365	-79
3.00603	6.47121	2	4	15	366	-81
3.00604	6.47119	2	4	15	368	-75
3.00604	6.47118	2	4	15	369	-79
3.00604	6.47116	2	4	14	371	-74
3.00605	6.47114	2	4	14	373	-77
3.00605	6.47112	2	4	14	374	-74
3.00605	6.47111	2	4	13	376	-74
3.00606	6.47108	2	4	13	379	-74
3.00606	6.47106	2	4	13	381	-75
3.00607	6.47103	2	4	14	384	-80
3.00608	6.47102	2	4	14	387	-81
3.00609	6.471	2	4	14	389	-77
3.00609	6.47098	2	4	14	390	-76
3.0061	6.47096	2	4	15	393	-77
3.0061	6.47094	1	4	15	394	-78
3.00611	6.47094	1	4	15	396	-80
3.00611	6.47092	1	4	15	397	-81
3.00613	6.47091	1	4	15	399	-82
3.00614	6.47089	1	4	15	402	-80
3.00617	6.47088	1	4	15	404	-74
3.00618	6.47087	1	4	15	406	-74
3.0062	6.47087	1	4	15	408	-84
3.00622	6.47085	1	4	15	411	-80
3.00623	6.47084	1	4	15	412	-75
3.00625	6.47082	1	4	15	415	-73
3.00626	6.4708	1	4	15	417	-78
3.00627	6.47079	1	4	15	419	-79
3.00627	6.47078	1	4	15	421	-79
3.00628	6.47075	1	4	15	424	-68
3.00628	6.47074	1	4	15	425	-69
3.00629	6.47072	1	4	15	427	-68
3.00629	6.4707	1	4	15	428	-76
3.0063	6.47069	1	4	14	431	-74
3.00631	6.47068	1	4	14	432	-79
3.00632	6.47067	1	4	14	433	-74
3.00633	6.47065	1	4	14	436	-75
3.00634	6.47064	1	4	14	437	-70
3.00634	6.47063	1	4	14	438	-70
3.00634	6.47062	1	4	14	439	-74
3.00634	6.47061	1	4	14	440	-67
3.00634	6.47059	1	4	14	442	-72
3.00634	6.47057	1	4	14	444	-68
3.00634	6.47053	1	4	14	447	-80
3.00634	6.47051	1	4	14	450	-80
3.00635	6.47047	1	4	14	453	-84
3.00636	6.47044	1	4	14	457	-78
3.00637	6.4704	1	4	15	461	-82
3.00638	6.47037	1	4	15	464	-76
3.00639	6.47034	1	4	15	468	-77
3.00641	6.47031	1	4	15	472	-70
3.00642	6.47027	2	4	15	476	-81
3.00643	6.47025	2	4	15	479	-78
3.00644	6.47022	2	4	15	482	-76
3.00645	6.47019	2	4	15	485	-82
3.00645	6.47018	2	4	15	486	-80
3.00646	6.47018	2	4	15	488	-88
3.00646	6.47017	2	4	16	489	-71
3.00647	6.47015	2	4	17	491	-74
3.00647	6.47013	2	4	17	492	-74
3.00647	6.47011	2	4	17	494	-81
3.00647	6.47009	2	4	17	497	-75
3.00648	6.47007	2	4	17	499	-78
3.00648	6.47004	2	4	17	501	-80
3.00648	6.47001	2	4	17	504	-85
3.00649	6.46999	2	4	17	507	-80
3.0065	6.46996	2	4	18	510	-74
3.00653	6.46989	2	4	17	519	-52
3.00656	6.46983	2	4	17	526	-53
3.00657	6.46981	2	4	17	529	-55
3.00658	6.46978	2	4	17	532	-55
3.00659	6.46975	2	4	17	535	-58
3.0066	6.46973	2	4	17	538	-67
3.00661	6.4697	2	4	17	541	-57
3.00662	6.46966	2	4	17	545	-60
3.00663	6.46964	3	4	17	548	-68
3.00664	6.46961	3	4	17	551	-68
3.00665	6.46957	3	4	18	555	-70
3.00666	6.46955	3	4	18	558	-73
3.00667	6.46952	3	4	18	562	-69
3.00668	6.46949	3	4	18	565	-76
3.00669	6.46946	3	4	17	569	-82
3.0067	6.46943	3	4	17	572	-87
3.0067	6.4694	3	4	17	575	-78
3.00671	6.46938	3	4	18	577	-82
3.00671	6.46935	3	4	18	580	-77
3.00671	6.46931	3	4	18	584	-77
3.00672	6.46929	3	4	18	587	-85
3.00672	6.46926	3	4	18	590	-74
3.00673	6.46922	2	4	18	594	-81
3.00673	6.4692	2	4	18	596	-80
3.00673	6.46918	2	4	18	598	-79
3.00674	6.46917	2	4	19	599	-77
3.00674	6.46916	2	4	19	600	-77
3.00674	6.46914	2	4	19	602	-79
3.00674	6.46914	2	4	19	603	-81
3.00674	6.46913	2	4	19	604	-74
3.00674	6.46912	2	4	19	605	-81
3.00674	6.46911	2	4	18	606	-77
3.00675	6.4691	2	4	18	607	-80
3.00675	6.46909	2	4	18	608	-82
3.00675	6.46908	2	4	17	609	-83
3.00675	6.46907	2	4	17	610	-84
3.00675	6.46905	2	4	17	611	-77
3.00675	6.46904	2	4	16	613	-75
3.00676	6.46901	2	4	16	616	-75
3.00676	6.46898	2	4	16	619	-71
3.00676	6.46896	2	4	16	621	-81
3.00676	6.46893	2	4	16	624	-76
3.00676	6.46891	2	4	16	626	-81
3.00676	6.46888	2	4	16	629	-79
3.00677	6.46887	2	4	16	631	-82
3.00677	6.46885	2	4	16	633	-77
3.00677	6.46883	3	4	16	634	-79
3.00677	6.46882	3	4	16	635	-78
3.00677	6.4688	3	4	17	637	-79
3.00677	6.46879	3	4	18	638	-79
3.00678	6.46878	3	4	18	640	-77
3.00678	6.46876	3	4	18	642	-84
3.00678	6.46875	3	4	18	643	-82
3.00678	6.46874	3	4	18	644	-87
3.00679	6.46871	3	4	18	647	-82
3.0068	6.4687	3	4	18	648	-82
3.0068	6.46869	3	4	18	649	-72
3.00679	6.46872	3	4	17	646	-79
3.00678	6.46872	3	4	17	645	-78
3.00678	6.46867	3	4	16	650	-81
3.00678	6.46865	3	4	16	652	-89
3.00678	6.46863	3	4	16	654	-87
3.00678	6.46861	3	4	16	656	-86
3.00678	6.46862	3	4	15	655	-78
3.00678	6.46864	3	4	15	653	-70
3.00682	6.46869	3	4	16	651	-84
3.00682	6.46862	3	4	15	657	-84
3.00682	6.46861	3	4	15	658	-87
3.00682	6.46861	3	4	15	659	-80
3.00682	6.4686	3	4	15	660	-80
3.00682	6.46859	3	4	15	661	-75
3.00682	6.46857	3	4	15	662	-78
3.00682	6.46856	3	4	15	663	-84
3.00682	6.46854	3	4	15	665	-79
3.00682	6.46853	3	4	15	666	-82
3.00682	6.46852	3	4	15	668	-80
3.00682	6.4685	3	4	14	670	-84
3.00682	6.46847	3	4	15	672	-83
3.00682	6.46845	3	4	15	674	-76
3.00683	6.46843	3	4	15	677	-77
3.00683	6.4684	3	4	15	680	-82
3.00684	6.46835	3	6	14	685	-48
3.00685	6.46833	3	6	14	688	-50
3.00686	6.46831	3	6	14	690	-52
3.00687	6.46828	3	6	14	693	-52
3.00687	6.46826	3	6	14	695	-50
3.00688	6.46825	3	6	14	697	-60
3.00688	6.46823	3	6	14	699	-57
3.00688	6.46821	3	6	14	701	-64
3.00688	6.4682	3	6	14	702	-66
3.00688	6.46818	3	6	14	704	-76
3.00688	6.46817	3	6	14	705	-70
3.00688	6.46816	3	6	14	706	-84
3.00688	6.46815	3	6	14	707	-67
3.00688	6.46813	3	6	14	709	-76
3.00688	6.46812	3	6	13	710	-86
3.00689	6.4681	3	6	14	712	-78
3.00689	6.46809	3	6	14	713	-84
3.0069	6.46808	4	6	14	715	-77
3.0069	6.46806	4	6	13	717	-82
3.0069	6.46805	4	6	14	718	-73
3.0069	6.46803	4	6	13	720	-76
3.0069	6.46802	4	6	13	721	-73
3.0069	6.468	4	6	13	723	-74
3.00689	6.46798	4	6	13	725	-70
3.00689	6.46796	4	6	13	727	-71
3.00689	6.46793	4	6	14	729	-75
3.00689	6.46791	4	6	14	731	-73
3.00689	6.4679	4	6	14	733	-73
3.00689	6.46788	4	6	13	735	-70
3.00689	6.46786	4	6	13	737	-72
3.00689	6.46784	4	6	13	738	-73
3.00689	6.46781	4	6	13	741	-76
3.00689	6.4678	4	6	13	743	-79
3.0069	6.46778	4	6	13	745	-82
3.0069	6.46776	4	6	13	747	-83
3.0069	6.46774	4	6	13	749	-78
3.0069	6.46773	4	6	13	750	-83
3.0069	6.46772	4	6	13	752	-84
3.0069	6.4677	4	6	13	753	-84
3.00691	6.46768	4	6	13	755	-78
3.00691	6.46766	4	6	13	757	-66
3.00691	6.46764	5	6	13	759	-73
3.00691	6.46763	5	6	13	761	-70
3.00692	6.4676	5	6	13	764	-73
3.00692	6.46758	5	6	13	766	-76
3.00692	6.46756	5	6	13	768	-79
3.00692	6.46754	5	6	13	771	-85
3.00692	6.46752	5	6	13	773	-79
3.00693	6.4675	5	6	13	775	-79
3.00693	6.46749	5	6	13	776	-77
3.00693	6.46747	5	6	14	778	-81
3.00694	6.46746	5	6	13	779	-80
3.00694	6.46745	5	6	13	781	-84
3.00694	6.46743	5	6	13	783	-78
3.00694	6.46741	5	6	13	784	-84
3.00694	6.4674	5	6	13	785	-75
3.00694	6.46738	5	6	13	787	-83
3.00694	6.46737	6	6	13	788	-81
3.00694	6.46736	6	6	12	790	-82
3.00694	6.46734	6	6	12	791	-80
3.00694	6.46733	6	6	12	792	-81
3.00694	6.46731	6	6	12	794	-79
3.00694	6.46729	6	6	11	796	-82
3.00694	6.46727	6	6	11	798	-79
3.00695	6.46726	6	6	11	800	-78
3.00695	6.46724	6	6	11	802	-79
3.00696	6.46723	6	6	11	803	-79
3.00696	6.46721	6	6	11	805	-82
3.00696	6.46719	6	6	11	807	-76
3.00696	6.46719	6	6	11	808	-74
3.00697	6.46717	6	6	11	810	-76
3.00697	6.46715	6	6	10	812	-82
3.00697	6.46713	6	6	11	814	-83
3.00697	6.46711	7	6	10	816	-84
3.00697	6.4671	7	6	10	817	-80
3.00696	6.46708	7	6	10	819	-79
3.00696	6.46707	7	6	10	820	-87
3.00698	6.46707	7	6	13	821	-87
3.00696	6.46705	7	6	13	822	-90
3.00695	6.46703	7	6	9	823	-85
3.00694	6.46702	7	6	8	824	-87
3.00694	6.46701	7	6	8	825	-89
3.00694	6.467	7	6	8	826	-91
3.00694	6.46699	7	6	8	827	-90
3.00694	6.46698	7	6	8	828	-82
3.00693	6.46697	7	6	8	829	-88
3.00693	6.46696	7	6	8	830	-90
3.00693	6.46695	7	6	8	831	-92
3.00693	6.46694	7	6	8	832	-84
3.00694	6.46693	7	6	8	833	-89
3.00694	6.46692	7	6	8	834	-86
3.00694	6.46691	7	6	8	835	-87
3.00694	6.46691	7	6	8	836	-82
3.00696	6.46691	7	6	8	837	-90
3.00697	6.4669	7	6	8	838	-94
3.00699	6.4669	7	6	8	839	-88

## Sheet: Sector 3 900 MHz
Longitude	Latitude	Terrain Elevation (m)	Clutter height (m)	Altitude (m)	Distance (m)	Received Signal Strength (dBm)
3.00357	6.47311	3	4	15	101	-91
3.00357	6.47308	3	4	15	103	-90
3.00357	6.47306	3	4	16	106	-83
3.00357	6.47304	3	4	16	108	-85
3.00357	6.47302	3	4	16	109	-86
3.00357	6.47301	3	4	16	110	-76
3.00357	6.473	3	4	15	111	-81
3.00357	6.47299	3	4	15	112	-87
3.00357	6.47298	3	4	15	113	-84
3.00356	6.47298	3	4	15	114	-85
3.00355	6.47297	3	4	15	115	-83
3.00353	6.47297	3	4	15	116	-73
3.00351	6.47297	3	4	14	118	-73
3.00347	6.47297	3	4	14	120	-82
3.00343	6.47296	3	4	14	123	-82
3.00338	6.47296	3	4	14	126	-77
3.00333	6.47295	3	4	14	131	-77
3.00327	6.47294	3	4	14	136	-79
3.00321	6.47294	3	4	14	141	-78
3.00315	6.47293	3	4	14	146	-81
3.00308	6.47292	2	4	14	153	-80
3.00302	6.47291	3	4	14	158	-84
3.00294	6.4729	3	4	14	165	-87
3.00287	6.4729	3	4	14	172	-85
3.00278	6.47288	3	4	14	182	-86
3.00269	6.47287	3	4	14	190	-79
3.00259	6.47286	3	4	14	200	-74
3.00248	6.47285	3	4	14	211	-73
3.00238	6.47283	4	4	14	221	-75
3.00227	6.47282	4	4	14	232	-78
3.00216	6.4728	4	4	14	244	-69
3.00205	6.47279	4	4	14	255	-66
3.00194	6.47278	4	4	14	267	-71
3.00183	6.47276	4	4	14	279	-67
3.00172	6.47275	3	4	14	290	-70
3.0016	6.47273	3	4	14	303	-83
3.00149	6.47272	3	4	14	315	-79
3.00138	6.4727	3	4	14	327	-69
3.00127	6.47269	3	4	15	339	-70
3.00116	6.47268	3	4	15	350	-71
3.00105	6.47266	3	4	15	362	-71
3.00095	6.47265	4	4	15	373	-72
3.00086	6.47264	4	4	15	384	-79
3.00076	6.47262	4	4	15	395	-77
3.00066	6.47261	4	4	15	405	-74
3.00057	6.4726	4	4	15	415	-73
3.00048	6.47258	4	4	15	425	-77
3.00039	6.47257	4	4	15	435	-82
3.0003	6.47256	4	4	15	445	-87
3.00021	6.47255	4	4	15	455	-85
3.00012	6.47254	5	4	15	464	-81
3.00003	6.47253	5	4	15	474	-79
2.99994	6.47251	5	4	15	484	-76
2.99984	6.4725	5	4	16	495	-77
2.99975	6.47249	5	4	16	505	-77
2.99956	6.47247	5	4	16	526	-41
2.99946	6.47246	5	4	16	537	-41
2.99937	6.47245	4	4	16	547	-41
2.99928	6.47243	4	4	16	557	-42
2.99918	6.47242	4	4	16	568	-42
2.9991	6.47241	4	4	16	577	-53
2.99901	6.4724	4	4	16	587	-53
2.99892	6.47239	4	4	16	597	-59
2.99883	6.47238	4	4	16	607	-62
2.99874	6.47237	4	4	16	616	-67
2.99866	6.47235	4	4	16	625	-68
2.99857	6.47234	4	4	16	635	-74
2.99849	6.47233	4	4	16	644	-72
2.99841	6.47231	4	4	16	653	-79
2.99833	6.4723	4	4	16	662	-77
2.99825	6.47229	4	4	16	671	-75
2.99817	6.47228	4	4	16	680	-77
2.99809	6.47227	5	4	16	689	-76
2.99802	6.47226	5	4	16	697	-77
2.99795	6.47226	5	4	16	705	-84
2.99786	6.47225	5	4	16	714	-80
2.99779	6.47223	5	4	16	722	-83
2.99772	6.47222	5	4	17	730	-81
2.99764	6.47221	5	4	17	739	-83
2.99757	6.4722	5	4	17	747	-80
2.9975	6.47219	5	4	17	755	-84
2.99742	6.47217	5	4	17	765	-82
2.99733	6.47216	5	4	17	774	-85
2.99725	6.47215	5	4	17	783	-80
2.99716	6.47214	5	4	17	793	-80
2.99707	6.47213	5	4	17	803	-83
2.99698	6.47212	5	4	17	813	-84
2.99689	6.47211	5	4	17	823	-82
2.9968	6.4721	5	4	17	833	-75
2.99671	6.47209	5	4	17	843	-75
2.99661	6.47208	5	4	17	854	-80
2.99653	6.47207	5	4	17	863	-74
2.99645	6.47206	5	4	17	872	-75
2.99636	6.47205	5	4	17	882	-79
2.99627	6.47204	5	4	17	892	-86
2.99618	6.47203	5	4	17	902	-81
2.99609	6.47202	5	4	17	912	-82
2.996	6.47201	5	4	17	922	-71
2.99591	6.47199	5	4	17	932	-77
2.99582	6.47198	5	4	17	942	-76
2.99573	6.47197	5	4	17	952	-76
2.99563	6.47196	4	4	17	963	-79
2.99554	6.47194	4	4	17	973	-77
2.99544	6.47193	4	4	17	984	-79
2.99534	6.47192	4	4	17	995	-79
2.99525	6.47191	4	4	17	1005	-80
2.99515	6.47189	4	4	17	1017	-77
2.99505	6.47188	4	4	17	1028	-84
2.99495	6.47187	4	4	17	1039	-81
2.99486	6.47186	4	4	17	1050	-80
2.99477	6.47185	4	4	17	1060	-81
2.99466	6.47184	4	4	17	1072	-79
2.99456	6.47182	4	4	17	1083	-80
2.99446	6.47181	4	4	17	1094	-81
2.99436	6.47179	4	4	18	1105	-84
2.99426	6.47177	4	4	18	1116	-82
2.99416	6.47176	4	4	18	1127	-79
2.99406	6.47174	4	4	18	1139	-79
2.99396	6.47173	4	4	18	1150	-81
2.99385	6.47172	4	4	18	1162	-82
2.99374	6.47171	4	9	18	1174	-85
2.99364	6.4717	4	9	18	1185	-82
2.99354	6.47168	4	9	18	1197	-82
2.99343	6.47167	5	9	18	1209	-82
2.99333	6.47166	5	9	18	1220	-78
2.99322	6.47165	5	9	18	1232	-79
2.99311	6.47164	5	9	18	1244	-80
2.99301	6.47162	6	9	18	1256	-83
2.99291	6.47161	6	9	18	1267	-84
2.9928	6.4716	6	9	18	1279	-79
2.9927	6.47159	6	9	18	1290	-76
2.99261	6.47158	6	9	18	1300	-84
2.99253	6.47156	6	9	18	1310	-74
2.99246	6.47155	7	9	18	1318	-75
2.99239	6.47155	7	9	18	1325	-77
2.99234	6.47154	7	9	18	1331	-79
2.9923	6.47154	7	9	18	1335	-73
2.99228	6.47153	7	9	18	1338	-80
2.99226	6.47153	7	9	18	1340	-79
2.99224	6.47153	7	9	18	1342	-79
2.99222	6.47153	7	9	18	1345	-81
2.99219	6.47152	7	9	18	1348	-79
2.99216	6.47152	7	9	18	1351	-84
2.99213	6.47152	7	9	18	1354	-82
2.99211	6.47151	7	9	18	1357	-86
2.99208	6.47151	7	9	18	1360	-87
2.99204	6.4715	7	9	18	1365	-87
2.99199	6.4715	7	9	18	1370	-86
2.99195	6.47149	7	9	18	1375	-87
2.99189	6.47148	7	9	18	1381	-84
2.99184	6.47148	7	9	18	1387	-84
2.99178	6.47147	7	9	18	1393	-84
2.99172	6.47146	7	9	18	1400	-84
2.99166	6.47145	7	9	18	1407	-85
2.9916	6.47144	7	9	18	1414	-86
2.99154	6.47143	7	9	18	1420	-85
2.99148	6.47142	7	9	18	1427	-79
2.99141	6.47141	7	9	18	1435	-80
2.99134	6.4714	7	9	17	1442	-79
2.99121	6.47139	7	9	17	1457	-84
2.99114	6.47138	8	4	18	1465	-83
2.99107	6.47137	8	4	18	1473	-85
2.99099	6.47136	8	4	18	1482	-87
2.99092	6.47136	8	4	18	1489	-91
2.99084	6.47135	8	4	18	1498	-89
2.99077	6.47134	9	4	18	1506	-87
2.99069	6.47133	9	4	18	1516	-91
2.99062	6.47132	9	4	18	1524	-90
2.99054	6.47131	9	4	18	1533	-83
2.99045	6.4713	9	4	18	1543	-83
2.99037	6.47128	9	4	18	1552	-82
2.99028	6.47127	9	4	18	1562	-85
2.99019	6.47125	9	4	18	1572	-83
2.9901	6.47124	8	4	18	1582	-82
2.99001	6.47122	8	4	18	1592	-80
2.98992	6.4712	7	4	18	1602	-77
2.98983	6.47118	7	4	18	1613	-79
2.98974	6.47116	6	4	18	1623	-80
2.98965	6.47115	6	4	18	1633	-77
2.98955	6.47113	5	4	18	1644	-77
2.98946	6.4711	5	4	18	1655	-76
2.98936	6.47108	5	4	18	1666	-75
2.98927	6.47106	5	4	18	1676	-77
2.98917	6.47103	5	4	18	1687	-84
2.98908	6.471	5	4	18	1698	-83
2.98899	6.47099	5	4	18	1708	-80
2.9889	6.47096	5	4	18	1718	-79
2.98881	6.47094	5	4	18	1728	-81
2.98872	6.47092	5	4	18	1739	-82
2.98863	6.47089	5	4	18	1749	-82
2.98854	6.47087	5	4	18	1759	-84
2.98845	6.47084	4	4	18	1771	-74
2.98836	6.47082	5	4	18	1781	-74
2.98826	6.47079	5	4	17	1792	-75
2.98816	6.47076	5	4	17	1804	-75
2.98806	6.47074	5	4	17	1815	-75
2.98796	6.47071	5	4	17	1826	-75
2.98786	6.47068	5	4	17	1838	-67
2.98776	6.47066	5	4	17	1849	-70
2.98766	6.47063	5	4	17	1861	-69
2.98756	6.4706	5	4	17	1873	-71
2.98745	6.47057	5	4	17	1885	-76
2.98735	6.47053	5	4	17	1897	-76
2.98724	6.47051	5	4	17	1909	-79
2.98715	6.47047	5	4	17	1920	-82
2.98704	6.47044	5	4	17	1933	-88
2.98693	6.4704	5	4	17	1945	-93
2.98683	6.47037	5	4	17	1957	-86
2.98672	6.47034	6	4	17	1969	-89
2.98663	6.4703	7	4	17	1981	-85
2.98652	6.47025	8	4	17	1993	-87
2.98642	6.47022	8	4	17	2005	-87
2.98631	6.47017	8	4	17	2018	-89
2.98621	6.47013	9	4	17	2029	-87
2.98611	6.4701	9	4	17	2042	-88
2.98601	6.47005	9	4	17	2054	-86
2.9859	6.47001	8	4	17	2066	-90
2.98579	6.46997	8	4	17	2079	-84
2.98569	6.46992	8	4	17	2091	-89
2.98559	6.46987	7	5	17	2103	-91
2.9855	6.46984	7	5	16	2114	-83
2.98542	6.4698	7	5	16	2124	-84
2.98533	6.46977	7	5	16	2134	-84
2.98526	6.46974	7	5	16	2143	-88
2.98518	6.46971	6	5	16	2151	-98
2.98511	6.46968	6	5	16	2160	-89
2.98505	6.46966	6	5	16	2167	-88
2.98499	6.46963	5	5	16	2174	-94
2.98493	6.46961	5	5	16	2181	-88
2.98488	6.4696	5	5	16	2187	-95
2.98484	6.46959	5	5	16	2192	-89
2.9848	6.46958	5	5	16	2196	-90
2.98477	6.46956	4	5	16	2199	-90
2.98475	6.46955	4	5	16	2203	-94
2.98473	6.46955	4	5	16	2205	-90
2.98472	6.46954	4	5	16	2206	-83
2.98471	6.46954	4	5	16	2207	-87

## Sheet: Sector 1 1800 MHz
Longitude	Latitude	Terrain Elevation (m)	Clutter height (m)	Altitude (m)	Distance (m)	Received Signal Strength (dBm)
3.00462	6.47314	3	4	10	100	-81
3.00464	6.47314	3	4	10	101	-84
3.00465	6.47315	3	4	10	102	-80
3.00467	6.47315	3	4	10	103	-79
3.00469	6.47315	3	4	10	104	-75
3.00471	6.47316	3	4	10	105	-84
3.00473	6.47315	3	4	9	107	-76
3.00474	6.47314	3	4	9	108	-75
3.00474	6.47312	3	4	8	110	-81
3.00475	6.47312	3	4	8	112	-87
3.00476	6.47311	3	4	8	113	-86
3.00478	6.4731	3	4	8	115	-87
3.00479	6.47309	3	4	7	117	-84
3.00481	6.47308	3	4	6	119	-78
3.00482	6.47307	3	4	7	120	-77
3.00483	6.47306	3	4	7	122	-76
3.00484	6.47305	3	4	6	124	-77
3.00485	6.47304	3	4	6	125	-70
3.00486	6.47304	3	4	6	126	-79
3.00487	6.47303	3	4	6	128	-87
3.00489	6.47302	3	4	5	130	-86
3.0049	6.47301	3	4	5	131	-84
3.00492	6.473	3	4	5	133	-88
3.00493	6.47299	3	4	4	135	-82
3.00494	6.47299	3	4	4	136	-85
3.00495	6.47299	3	4	4	137	-84
3.00497	6.47299	3	4	5	138	-84
3.00499	6.47299	3	4	5	140	-85
3.005	6.47299	3	4	5	141	-81
3.00503	6.47299	3	4	5	143	-84
3.00505	6.473	3	4	5	144	-86
3.00506	6.473	3	4	5	145	-84
3.00508	6.473	3	4	5	146	-80
3.00509	6.473	3	4	5	147	-85
3.00511	6.473	3	4	5	149	-78
3.00511	6.473	3	4	6	150	-83
3.00514	6.473	3	4	6	152	-82
3.00515	6.473	3	4	6	153	-81
3.00517	6.47301	3	4	6	154	-80
3.00519	6.47301	3	4	6	155	-79
3.0052	6.47301	3	4	6	156	-78
3.0052	6.47301	3	4	6	157	-79
3.00521	6.47301	3	4	6	158	-83
3.00523	6.47301	3	4	7	159	-84
3.00524	6.47301	3	4	7	160	-77
3.00526	6.473	3	4	7	162	-85
3.00527	6.473	3	4	6	163	-82
3.00528	6.473	3	4	7	164	-79
3.00529	6.473	3	4	7	165	-87
3.0053	6.47299	3	4	7	167	-89
3.0053	6.47298	3	4	6	168	-89
3.00531	6.47297	3	4	6	169	-77
3.00532	6.47296	3	4	6	171	-77
3.00534	6.47295	3	4	6	173	-65
3.00535	6.47295	3	4	6	174	-67
3.00535	6.47298	3	4	9	172	-82
3.00531	6.47296	3	4	12	170	-81
3.00546	6.47305	2	4	12	178	-82
3.00551	6.47305	2	4	12	183	-87
3.00556	6.47306	2	4	12	188	-88
3.00562	6.47307	2	4	12	192	-85
3.00568	6.47308	1	4	12	198	-84
3.00574	6.47309	1	4	12	204	-80
3.00582	6.4731	1	4	12	211	-80
3.00589	6.47311	1	4	12	218	-77
3.00597	6.47312	1	4	12	226	-95
3.00606	6.47313	1	4	12	235	-80
3.00615	6.47314	1	4	12	244	-79
3.00625	6.47316	1	4	12	253	-78
3.00635	6.47317	1	4	12	264	-77
3.00645	6.47319	2	4	12	275	-82
3.00656	6.4732	2	4	12	286	-83
3.00668	6.47322	2	4	12	298	-90
3.00679	6.47323	2	4	12	309	-81
3.0069	6.47325	3	4	12	321	-82
3.00701	6.47326	3	4	12	333	-83
3.00713	6.47328	3	4	12	345	-84
3.00724	6.4733	3	4	12	358	-77
3.00736	6.47332	3	6	12	370	-83
3.00748	6.47333	3	6	12	383	-80
3.00759	6.47335	4	6	12	395	-78
3.00772	6.47337	4	6	12	409	-77
3.00784	6.47339	4	6	12	421	-78
3.00796	6.4734	4	6	12	435	-80
3.00808	6.47342	4	6	12	448	-74
3.0082	6.47343	3	6	12	462	-82
3.00834	6.47345	3	6	12	476	-73
3.0086	6.47349	3	6	12	505	-73
3.00874	6.47351	3	6	12	520	-71
3.00888	6.47353	3	6	12	535	-71
3.00902	6.47354	4	6	12	551	-71
3.00917	6.47356	4	6	13	567	-70
3.00932	6.47358	5	6	13	584	-70
3.00946	6.47359	5	6	13	600	-82
3.00961	6.47361	5	6	13	616	-70
3.00977	6.47363	5	6	13	633	-69
3.00992	6.47366	5	6	13	650	-74
3.01007	6.47368	5	6	13	667	-73
3.01023	6.4737	5	6	13	685	-74
3.01039	6.47372	5	6	13	702	-79
3.01054	6.47373	5	6	13	719	-80
3.01069	6.47375	6	6	13	736	-82
3.01084	6.47377	6	6	13	752	-88
3.01099	6.47379	6	6	13	769	-85
3.01113	6.47381	6	6	13	785	-91
3.01128	6.47383	6	6	13	801	-85
3.01143	6.47385	6	6	13	818	-84
3.01157	6.47387	6	6	13	834	-77
3.01172	6.47389	6	6	13	850	-83
3.01186	6.47391	6	6	13	866	-88
3.01201	6.47393	6	6	13	883	-84
3.01216	6.47395	6	6	13	898	-85
3.0123	6.47397	6	6	13	915	-85
3.01244	6.47398	5	6	13	931	-94
3.01259	6.474	5	6	13	947	-89
3.01273	6.47401	5	6	13	963	-87
3.01288	6.47403	5	6	13	979	-88
3.01303	6.47404	5	6	13	996	-87
3.01316	6.47406	5	6	13	1011	-88
3.01332	6.47409	5	6	13	1028	-85
3.01346	6.47411	5	6	13	1044	-82
3.01361	6.47413	5	6	13	1061	-85
3.01376	6.47416	4	6	13	1077	-86
3.01391	6.47418	4	6	13	1094	-84
3.01406	6.4742	4	6	13	1111	-84
3.01421	6.47422	3	6	13	1128	-90
3.01437	6.47424	3	6	13	1145	-93
3.01453	6.47426	3	6	13	1163	-97
3.01468	6.47428	3	6	13	1180	-92
3.01484	6.4743	3	6	13	1198	-89
3.01499	6.47433	3	6	13	1215	-88
3.01516	6.47435	3	6	13	1233	-86
3.01532	6.47437	3	6	13	1251	-87
3.01547	6.47441	3	6	13	1268	-94
3.01562	6.47445	3	6	13	1286	-85
3.01578	6.47449	3	6	13	1304	-84
3.01593	6.47452	4	6	13	1320	-81
3.01607	6.47455	4	6	13	1336	-82
3.01621	6.47459	4	6	13	1352	-84
3.01635	6.47462	4	6	13	1367	-84
3.01647	6.47466	4	6	13	1381	-85
3.0166	6.4747	4	6	13	1396	-89
3.01672	6.47473	4	6	13	1409	-93
3.01683	6.47477	4	6	13	1422	-95
3.01696	6.47481	3	6	13	1436	-94
3.01708	6.47484	3	6	13	1449	-91
3.01718	6.47488	3	6	13	1462	-94
3.0173	6.47492	3	6	13	1475	-91
3.01741	6.47496	3	6	13	1487	-93
3.01751	6.47499	3	6	13	1499	-99
3.01761	6.47503	3	6	13	1511	-96
3.01771	6.47507	3	6	13	1522	-96
3.01781	6.4751	3	6	13	1533	-93
3.01791	6.47513	3	6	13	1544	-90
3.01801	6.47517	3	6	13	1556	-91
3.01811	6.47521	3	4	13	1567	-95
3.0182	6.47525	3	4	13	1578	-82
3.01831	6.4753	4	4	13	1591	-79
3.01841	6.47535	4	4	13	1602	-83
3.01851	6.47539	4	4	13	1614	-89
3.0186	6.47545	4	4	13	1624	-94
3.01869	6.47549	4	4	13	1635	-94
3.01879	6.47555	4	4	13	1646	-91
3.01888	6.4756	4	4	13	1658	-99
3.01899	6.47566	4	4	13	1670	-97
3.01911	6.47572	4	4	13	1684	-93
3.01922	6.4758	4	4	13	1698	-96
3.01934	6.47586	4	4	13	1712	-97
3.01946	6.47593	3	4	14	1726	-94
3.01959	6.47601	3	4	14	1741	-79
3.01971	6.47609	3	4	14	1756	-79
3.01984	6.47617	3	4	14	1771	-81
3.01996	6.47626	3	4	14	1787	-81
3.02009	6.47635	3	4	14	1802	-83
3.02022	6.47643	3	4	14	1818	-84
3.02036	6.47652	3	4	14	1834	-83
3.02048	6.47662	4	4	14	1850	-84
3.02062	6.47671	4	4	14	1866	-85
3.02075	6.47681	4	4	14	1883	-82
3.02087	6.47692	4	4	14	1898	-85
3.02101	6.47702	4	4	14	1915	-88
3.02114	6.47713	4	4	14	1932	-86
3.02127	6.47724	4	4	14	1948	-92
3.0214	6.47735	4	4	14	1965	-89
3.02153	6.47746	3	4	14	1982	-91
3.02166	6.47758	3	4	14	1998	-93
3.02178	6.47769	2	4	14	2014	-94
3.02191	6.4778	2	4	14	2030	-91
3.02202	6.47792	1	4	14	2046	-95
3.02214	6.47804	1	4	14	2061	-93
3.02224	6.47815	1	4	14	2076	-89
3.02236	6.47826	1	4	14	2091	-94
3.02247	6.47837	2	4	14	2105	-95
3.02257	6.47848	3	4	14	2120	-86
3.02267	6.47859	4	4	14	2133	-96
3.02278	6.47869	5	4	14	2148	-92
3.02288	6.4788	5	4	14	2162	-92
3.02298	6.4789	5	4	14	2176	-92
3.02309	6.479	5	4	14	2190	-88
3.02319	6.4791	5	4	14	2203	-91
3.02329	6.47919	5	4	14	2217	-87
3.02339	6.47928	4	4	14	2231	-84
3.02349	6.47937	4	4	14	2244	-86
3.02359	6.47946	4	4	14	2257	-85
3.02368	6.47954	4	4	14	2269	-88
3.02377	6.47962	4	4	14	2282	-90
3.02386	6.47969	4	4	14	2294	-91
3.02396	6.47977	4	4	14	2307	-95
3.02406	6.47984	3	4	14	2319	-93
3.02416	6.47991	3	4	14	2332	-97
3.02427	6.47999	3	4	14	2346	-97
3.02437	6.48006	3	4	14	2360	-94
3.02448	6.48012	3	4	14	2373	-91
3.02459	6.4802	3	4	14	2387	-95
3.0247	6.48027	3	4	14	2402	-93
3.02481	6.48033	4	4	14	2415	-98
3.02493	6.4804	4	4	14	2430	-97
3.02503	6.48046	5	4	14	2443	-90
3.02515	6.48052	5	4	14	2457	-91
3.02527	6.48058	6	4	14	2472	-90
3.02537	6.48064	6	4	14	2485	-81
3.02549	6.48069	6	4	14	2499	-90
3.02561	6.48075	6	4	14	2513	-89
3.02572	6.4808	6	4	14	2527	-93
3.02584	6.48085	6	4	14	2541	-102
3.02595	6.4809	6	4	14	2555	-94
3.02607	6.48094	6	4	14	2569	-93
3.02619	6.48099	5	4	14	2583	-90
3.0263	6.48103	5	4	14	2597	-89
3.02642	6.48106	5	4	14	2610	-92
3.02655	6.48111	5	4	14	2625	-91
3.02667	6.48115	5	4	14	2640	-95
3.02679	6.48119	5	4	14	2653	-94
3.02691	6.48122	5	4	14	2668	-94
3.02704	6.48125	5	4	14	2682	-90
3.02716	6.48128	5	4	14	2696	-88
3.02728	6.48131	5	4	14	2710	-94
3.0274	6.48134	5	4	14	2723	-96
3.02751	6.48137	5	4	14	2736	-102
3.02763	6.48139	5	4	14	2750	-99
3.02774	6.48141	5	4	14	2762	-95
3.02784	6.48143	5	4	14	2773	-91
3.02795	6.48144	4	6	14	2785	-98
3.02804	6.48146	4	6	14	2796	-94
3.02814	6.48147	4	6	14	2806	-97
3.02824	6.48148	4	6	14	2817	-94
3.02833	6.48149	4	6	14	2827	-96
3.02842	6.4815	4	4	14	2837	-98
3.02851	6.48151	4	4	14	2847	-94
3.0286	6.48152	4	4	14	2857	-88
3.02869	6.48153	4	4	14	2867	-94
3.02876	6.48154	4	4	14	2875	-94
3.02884	6.48155	4	4	14	2883	-91
3.02892	6.48155	5	4	13	2891	-98
3.02899	6.48157	5	4	14	2899	-98
3.02905	6.48159	5	4	14	2907	-91
3.02911	6.4816	5	4	14	2914	-91
3.02918	6.48162	4	4	13	2921	-88
3.02924	6.48163	4	4	13	2928	-90
3.0293	6.48164	4	4	13	2935	-90
3.02937	6.48165	4	4	13	2943	-91
3.02945	6.48165	4	4	13	2952	-92
3.02953	6.48166	4	4	13	2959	-92
3.02961	6.48167	4	4	13	2968	-93
3.02969	6.48169	3	4	13	2978	-93
3.02978	6.4817	3	4	13	2987	-93
3.02986	6.48172	3	4	13	2997	-94
3.02995	6.48173	2	4	13	3007	-95
3.03004	6.48174	2	4	13	3016	-94
3.03014	6.48176	2	4	13	3028	-91
3.03023	6.48178	2	4	13	3038	-92
3.03033	6.48179	1	4	13	3050	-90
3.03043	6.4818	1	4	13	3060	-95
3.03054	6.48182	1	4	13	3072	-100
3.03066	6.48183	1	4	13	3085	-98
3.03078	6.48185	1	4	13	3099	-97
3.03091	6.48186	1	4	13	3113	-95
3.03103	6.48188	1	4	13	3127	-100
3.03117	6.4819	1	4	13	3142	-97
3.0313	6.48192	1	4	13	3157	-87
3.03144	6.48194	1	4	13	3172	-93
3.03158	6.48196	1	6	13	3188	-96
3.03173	6.48198	1	6	13	3204	-91
3.03187	6.482	1	6	13	3220	-93
3.03201	6.48202	1	4	13	3236	-96
3.03216	6.48205	1	4	13	3252	-93
3.03229	6.48207	1	4	13	3267	-87
3.03242	6.48209	1	4	13	3281	-100
3.03253	6.4821	1	4	13	3293	-99
3.03263	6.48211	1	4	13	3305	-90
3.03273	6.48211	1	4	13	3315	-95
3.03282	6.48211	1	4	13	3325	-93
3.0329	6.48212	1	4	13	3334	-83
3.03297	6.48212	1	4	13	3341	-97
3.03301	6.48211	1	4	13	3345	-93
3.03305	6.48211	1	4	13	3349	-98
3.03306	6.48212	1	4	13	3350	-96
3.03307	6.48212	1	4	13	3351	-96

## Sheet: Sector 2 1800 MHz
Longitude	Latitude	Terrain Elevation (m)	Clutter height (m)	Altitude (m)	Distance (m)	Received Signal Strength (dBm)
3.00459	6.4731	3	4	12	102	-68
3.0046	6.47309	3	4	12	104	-68
3.00461	6.47308	3	4	11	105	-70
3.00462	6.47307	3	4	12	106	-69
3.00463	6.47307	3	4	12	107	-67
3.00464	6.47306	3	4	12	108	-70
3.00466	6.47305	3	4	12	110	-69
3.00466	6.47304	3	4	11	112	-73
3.00468	6.47303	3	4	11	114	-75
3.00469	6.47302	3	4	11	115	-82
3.0047	6.47302	3	4	11	116	-84
3.00471	6.47302	3	4	11	117	-80
3.00472	6.473	2	4	11	119	-81
3.00474	6.47298	2	4	11	122	-76
3.00474	6.47296	2	4	11	124	-78
3.00476	6.47295	2	4	12	126	-77
3.00477	6.47294	2	4	11	128	-77
3.00478	6.47294	2	4	11	129	-69
3.0048	6.47294	2	4	11	130	-71
3.00481	6.47294	2	4	11	131	-74
3.00482	6.47293	2	4	11	132	-75
3.00484	6.47293	2	4	11	134	-74
3.00485	6.47292	2	4	11	135	-72
3.00486	6.47292	2	4	11	136	-79
3.00486	6.47291	2	4	12	137	-73
3.00494	6.47296	3	4	12	138	-87
3.00496	6.47297	3	4	12	139	-87
3.00499	6.47297	3	4	11	141	-73
3.00501	6.47298	3	4	11	142	-72
3.00503	6.47299	3	4	11	143	-81
3.00507	6.47299	3	4	11	146	-79
3.0051	6.47299	3	4	11	149	-75
3.00512	6.47299	3	4	11	151	-73
3.00516	6.47299	3	4	11	154	-76
3.00519	6.473	3	4	11	156	-71
3.0052	6.473	3	4	11	157	-78
3.00522	6.473	3	4	11	160	-74
3.00524	6.473	3	4	11	161	-85
3.00525	6.473	3	4	11	162	-76
3.00526	6.47299	3	4	10	163	-87
3.00527	6.47298	3	4	10	165	-73
3.00528	6.47297	3	4	10	166	-72
3.00528	6.47295	3	4	10	167	-76
3.00529	6.47294	3	4	10	169	-75
3.0053	6.47291	3	4	9	171	-83
3.0053	6.4729	3	4	9	173	-87
3.0053	6.47288	3	4	9	174	-81
3.00531	6.47287	3	4	9	175	-78
3.00531	6.47285	3	4	9	177	-82
3.00531	6.47283	2	4	9	179	-78
3.00532	6.47282	2	4	9	181	-76
3.00533	6.4728	2	4	9	183	-72
3.00534	6.47279	2	4	9	184	-74
3.00535	6.47278	2	4	9	186	-76
3.00536	6.47277	2	4	9	187	-73
3.00536	6.47276	2	4	9	188	-71
3.00537	6.47275	2	4	9	189	-81
3.00538	6.47274	2	4	9	190	-79
3.00538	6.47274	2	4	9	191	-74
3.00538	6.47273	2	4	9	192	-73
3.00539	6.47271	2	4	9	194	-74
3.0054	6.4727	2	4	10	195	-76
3.0054	6.47268	2	4	10	197	-80
3.00541	6.47266	2	4	10	199	-77
3.00541	6.47265	2	4	10	200	-77
3.00541	6.47264	2	4	11	201	-86
3.00542	6.47262	2	4	11	203	-84
3.00542	6.47259	2	4	12	205	-80
3.00542	6.47257	2	4	12	206	-74
3.00542	6.47257	2	4	12	207	-83
3.00542	6.47255	2	4	12	208	-83
3.00543	6.47254	2	4	13	210	-87
3.00543	6.47252	2	4	13	211	-87
3.00543	6.4725	2	4	13	213	-83
3.00544	6.47249	2	4	14	214	-85
3.00544	6.47248	2	4	14	216	-80
3.00545	6.47247	2	4	14	217	-93
3.00545	6.47246	2	4	14	218	-89
3.00545	6.47245	2	4	14	219	-82
3.00545	6.47244	2	4	14	220	-85
3.00546	6.47243	2	4	14	221	-88
3.00546	6.47241	2	4	13	223	-86
3.00547	6.4724	2	4	13	225	-88
3.00548	6.47239	2	4	13	226	-79
3.00548	6.47238	2	4	13	227	-77
3.00549	6.47236	2	4	13	229	-79
3.0055	6.47235	2	4	13	230	-86
3.0055	6.47234	2	4	14	231	-88
3.00551	6.47233	2	4	13	233	-83
3.00553	6.47231	2	4	14	236	-80
3.00554	6.4723	2	4	13	238	-87
3.00555	6.47228	2	4	13	240	-80
3.00556	6.47223	2	4	14	244	-76
3.00557	6.47222	2	4	14	246	-78
3.00557	6.4722	2	4	14	248	-75
3.00557	6.47218	2	4	14	250	-73
3.00558	6.47217	2	4	14	251	-69
3.00559	6.47215	2	4	14	254	-70
3.0056	6.47214	2	4	14	255	-73
3.00561	6.47214	2	4	14	256	-71
3.00562	6.47212	2	4	14	259	-73
3.00563	6.4721	2	4	13	261	-72
3.00564	6.47207	2	4	13	264	-79
3.00565	6.47206	2	4	13	265	-78
3.00566	6.47205	2	4	13	267	-73
3.00566	6.47204	2	4	13	268	-70
3.00566	6.47202	2	4	13	270	-82
3.00567	6.47201	2	4	13	271	-70
3.00566	6.47199	2	4	13	272	-78
3.00567	6.47197	2	4	13	274	-68
3.00568	6.47196	2	4	13	276	-72
3.00569	6.47194	2	4	12	278	-74
3.00569	6.47192	2	4	13	281	-69
3.00571	6.47191	2	4	13	283	-70
3.00572	6.4719	3	4	13	284	-72
3.00573	6.47189	3	4	13	285	-74
3.00575	6.47189	3	4	13	287	-74
3.00576	6.47189	3	4	13	288	-77
3.00577	6.47188	3	4	13	289	-74
3.00578	6.47187	3	4	13	291	-76
3.00578	6.47186	3	4	14	292	-71
3.00578	6.47184	3	4	14	293	-71
3.00578	6.47183	3	4	14	294	-71
3.00578	6.47182	3	4	15	295	-71
3.00579	6.47181	3	4	15	296	-71
3.00579	6.47181	3	4	15	297	-73
3.00579	6.4718	3	4	15	298	-75
3.0058	6.47178	3	4	14	300	-73
3.0058	6.47177	3	4	14	301	-79
3.0058	6.47176	3	4	15	302	-73
3.00581	6.47174	3	4	14	304	-80
3.00581	6.47173	3	4	14	305	-76
3.00582	6.47172	3	4	15	307	-77
3.00583	6.47171	3	4	15	309	-77
3.00584	6.47168	3	4	15	312	-79
3.00585	6.47167	3	4	15	313	-75
3.00585	6.47165	3	4	15	315	-79
3.00586	6.47164	3	4	15	316	-77
3.00587	6.47163	3	4	16	318	-81
3.00588	6.47161	3	4	16	320	-78
3.00589	6.47159	3	4	17	323	-77
3.0059	6.47158	3	4	17	324	-81
3.00591	6.47156	3	4	17	326	-78
3.00591	6.47155	3	4	17	328	-70
3.00591	6.47154	3	4	17	329	-74
3.00592	6.47153	3	4	17	330	-77
3.00592	6.47152	3	4	17	331	-79
3.00592	6.47151	3	4	17	332	-78
3.00592	6.47149	3	4	16	333	-77
3.00592	6.47148	2	4	16	335	-75
3.00592	6.47146	2	4	16	336	-76
3.00593	6.47145	2	4	16	338	-67
3.00593	6.47143	2	4	16	340	-68
3.00593	6.47141	2	4	16	342	-68
3.00594	6.4714	2	4	16	343	-79
3.00594	6.47138	2	4	16	345	-77
3.00594	6.47136	2	4	16	347	-79
3.00595	6.47135	2	4	16	348	-75
3.00596	6.47133	2	4	17	351	-81
3.00596	6.47131	2	4	16	352	-77
3.00597	6.4713	2	4	16	354	-77
3.00598	6.47128	2	4	16	357	-79
3.00599	6.47127	2	4	15	358	-82
3.00601	6.47125	2	4	15	361	-77
3.00603	6.47121	2	4	15	365	-82
3.00603	6.47121	2	4	15	366	-74
3.00604	6.47119	2	4	15	368	-72
3.00604	6.47118	2	4	15	369	-69
3.00604	6.47116	2	4	14	371	-68
3.00605	6.47114	2	4	14	373	-68
3.00605	6.47112	2	4	14	374	-68
3.00605	6.47111	2	4	13	376	-67
3.00606	6.47108	2	4	13	379	-69
3.00606	6.47106	2	4	14	381	-75
3.00607	6.47103	2	4	14	384	-77
3.00608	6.47102	2	4	14	387	-73
3.00609	6.471	2	4	14	389	-76
3.00609	6.47098	2	4	14	390	-72
3.0061	6.47096	2	4	15	393	-88
3.0061	6.47094	1	4	15	394	-76
3.00611	6.47094	1	4	15	396	-71
3.00611	6.47092	1	4	15	397	-81
3.00613	6.47091	1	4	15	399	-71
3.00614	6.47089	1	4	15	402	-67
3.00617	6.47088	1	4	15	404	-74
3.00618	6.47087	1	4	15	406	-73
3.0062	6.47087	1	4	15	408	-66
3.00622	6.47085	1	4	15	411	-77
3.00623	6.47084	1	4	15	412	-66
3.00625	6.47082	1	4	15	415	-77
3.00626	6.4708	1	4	15	417	-74
3.00627	6.47079	1	4	15	419	-68
3.00627	6.47078	1	4	15	421	-78
3.00628	6.47075	1	4	14	424	-76
3.00628	6.47074	1	4	15	425	-81
3.00629	6.47072	1	4	15	427	-72
3.00629	6.4707	1	4	15	428	-72
3.0063	6.47069	1	4	14	431	-68
3.00631	6.47068	1	4	14	432	-71
3.00632	6.47067	1	4	14	433	-70
3.00633	6.47065	1	4	14	436	-71
3.00634	6.47064	1	4	14	437	-69
3.00634	6.47063	1	4	14	438	-68
3.00634	6.47062	1	4	14	439	-73
3.00634	6.47061	1	4	14	440	-67
3.00634	6.47059	1	4	14	442	-71
3.00634	6.47057	1	4	14	444	-75
3.00634	6.47053	1	4	14	447	-76
3.00634	6.47051	1	4	14	450	-87
3.00635	6.47047	1	4	14	453	-84
3.00636	6.47044	1	4	14	457	-84
3.00637	6.4704	1	4	15	461	-77
3.00638	6.47037	1	4	15	464	-82
3.00639	6.47034	1	4	15	468	-84
3.00641	6.47031	1	4	15	472	-82
3.00642	6.47027	2	4	15	476	-81
3.00643	6.47025	2	4	15	479	-83
3.00644	6.47022	2	4	15	482	-88
3.00645	6.47019	2	4	15	485	-82
3.00645	6.47018	2	4	15	486	-80
3.00646	6.47018	2	4	15	488	-82
3.00646	6.47017	2	4	16	489	-84
3.00647	6.47015	2	4	17	491	-84
3.00647	6.47013	2	4	17	492	-80
3.00647	6.47011	2	4	17	494	-85
3.00647	6.47009	2	4	17	497	-85
3.00648	6.47007	2	4	17	499	-85
3.00648	6.47004	2	4	17	501	-86
3.00648	6.47001	2	4	17	504	-89
3.00649	6.46999	2	4	17	507	-89
3.0065	6.46996	2	4	18	510	-86
3.0065	6.46993	2	4	18	513	-85
3.00652	6.46992	2	4	17	516	-78
3.00653	6.46989	2	4	17	519	-91
3.00655	6.46986	2	4	17	522	-83
3.00656	6.46983	2	4	17	526	-83
3.00657	6.46981	2	4	17	529	-86
3.00658	6.46978	2	4	17	532	-80
3.00659	6.46975	2	4	17	535	-86
3.00661	6.4697	2	4	17	541	-65
3.00662	6.46966	2	4	17	545	-71
3.00663	6.46964	3	4	17	548	-75
3.00664	6.46961	3	4	17	551	-76
3.00665	6.46957	3	4	18	555	-74
3.00666	6.46955	3	4	18	558	-73
3.00667	6.46952	3	4	18	562	-73
3.00668	6.46949	3	4	18	565	-69
3.00669	6.46946	3	4	17	569	-74
3.0067	6.46943	3	4	17	572	-76
3.0067	6.4694	3	4	17	575	-77
3.00671	6.46938	3	4	18	577	-79
3.00671	6.46935	3	4	18	580	-80
3.00671	6.46931	3	4	18	584	-82
3.00672	6.46929	3	4	18	587	-80
3.00672	6.46926	3	4	18	590	-73
3.00673	6.46922	2	4	18	594	-79
3.00673	6.4692	2	4	18	596	-78
3.00673	6.46918	2	4	18	598	-79
3.00674	6.46917	2	4	19	599	-73
3.00674	6.46916	2	4	19	600	-74
3.00674	6.46914	2	4	19	602	-82
3.00674	6.46914	2	4	19	603	-80
3.00674	6.46913	2	4	19	604	-77
3.00674	6.46912	2	4	19	605	-80
3.00674	6.46911	2	4	18	606	-78
3.00675	6.4691	2	4	18	607	-73
3.00675	6.46909	2	4	18	608	-77
3.00675	6.46908	2	4	18	609	-81
3.00675	6.46907	2	4	17	610	-74
3.00675	6.46905	2	4	17	611	-79
3.00675	6.46904	2	4	16	613	-83
3.00676	6.46901	2	4	16	616	-77
3.00676	6.46898	2	4	16	619	-81
3.00676	6.46896	2	4	16	621	-82
3.00676	6.46893	2	4	16	624	-74
3.00676	6.46891	2	4	16	626	-77
3.00676	6.46888	2	4	16	629	-75
3.00677	6.46887	2	4	16	631	-75
3.00677	6.46885	2	4	16	633	-68
3.00677	6.46883	3	4	16	634	-82
3.00677	6.46882	3	4	16	635	-82
3.00677	6.4688	3	4	17	637	-85
3.00677	6.46879	3	4	18	638	-87
3.00678	6.46878	3	4	18	640	-81
3.00678	6.46876	3	4	18	642	-75
3.00678	6.46875	3	4	18	643	-89
3.00678	6.46874	3	4	18	644	-84
3.00679	6.46872	3	4	18	646	-89
3.00679	6.46871	3	4	18	647	-80
3.0068	6.4687	3	4	18	648	-76
3.0068	6.46869	3	4	18	649	-81
3.00678	6.46872	3	4	17	645	-79
3.00678	6.46867	3	4	16	650	-82
3.00678	6.46865	3	4	16	652	-84
3.00678	6.46863	3	4	16	654	-91
3.00678	6.46861	3	4	16	656	-99
3.00678	6.46862	3	4	15	655	-74
3.00678	6.46864	3	4	15	653	-74
3.00682	6.46869	3	4	16	651	-84
3.00682	6.46862	3	4	15	657	-83
3.00682	6.46861	3	4	15	658	-78
3.00682	6.46861	3	4	15	659	-84
3.00682	6.4686	3	4	15	660	-80
3.00682	6.46859	3	4	15	661	-82
3.00682	6.46857	3	4	15	662	-85
3.00682	6.46856	3	4	15	663	-76
3.00682	6.46854	3	4	15	665	-75
3.00682	6.46853	3	4	15	666	-82
3.00682	6.46852	3	4	15	668	-84
3.00682	6.4685	3	4	14	670	-91
3.00682	6.46847	3	4	15	672	-85
3.00682	6.46845	3	4	15	674	-81
3.00683	6.46843	3	4	15	677	-85
3.00683	6.4684	3	4	15	680	-83
3.00684	6.46837	3	4	14	683	-84
3.00684	6.46835	3	6	14	685	-88
3.00685	6.46833	3	6	14	688	-85
3.00686	6.46831	3	6	14	690	-84
3.00687	6.46828	3	6	14	693	-88
3.00687	6.46826	3	6	14	695	-82
3.00688	6.46825	3	6	14	697	-88
3.00688	6.46823	3	6	14	699	-81
3.00688	6.46821	3	6	14	701	-80
3.00688	6.4682	3	6	14	702	-85
3.00688	6.46818	3	6	14	704	-78
3.00688	6.46817	3	6	14	705	-83
3.00688	6.46816	3	6	14	706	-83
3.00688	6.46815	3	6	14	707	-84
3.00688	6.46813	3	6	14	709	-75
3.00688	6.46812	3	6	13	710	-84
3.00689	6.4681	3	6	14	712	-79
3.00689	6.46809	3	6	14	713	-78
3.0069	6.46808	4	6	14	715	-83
3.0069	6.46806	4	6	13	717	-81
3.0069	6.46805	4	6	14	718	-85
3.0069	6.46803	4	6	13	720	-81
3.0069	6.46802	4	6	13	721	-83
3.0069	6.468	4	6	13	723	-84
3.00689	6.46798	4	6	13	725	-82
3.00689	6.46796	4	6	13	727	-83
3.00689	6.46793	4	6	14	729	-81
3.00689	6.46791	4	6	14	731	-80
3.00689	6.4679	4	6	14	733	-82
3.00689	6.46788	4	6	13	735	-80
3.00689	6.46786	4	6	13	737	-79
3.00689	6.46784	4	6	13	738	-83
3.0069	6.46778	4	6	13	745	-71
3.0069	6.46774	4	6	13	749	-70
3.0069	6.46773	4	6	13	750	-70
3.0069	6.46772	4	6	13	752	-73
3.0069	6.4677	4	6	13	753	-73
3.00691	6.46768	4	6	13	755	-71
3.00691	6.46766	4	6	13	757	-83
3.00691	6.46764	5	6	13	759	-80
3.00691	6.46763	5	6	13	761	-75
3.00692	6.4676	5	6	13	764	-76
3.00692	6.46758	5	6	13	766	-82
3.00692	6.46756	5	6	13	768	-83
3.00692	6.46754	5	6	13	771	-87
3.00692	6.46752	5	6	13	773	-83
3.00693	6.4675	5	6	13	775	-85
3.00693	6.46749	5	6	14	776	-87
3.00693	6.46747	5	6	14	778	-77
3.00694	6.46746	5	6	13	779	-88
3.00694	6.46745	5	6	13	781	-84
3.00694	6.46743	5	6	13	783	-93
3.00694	6.46741	5	6	13	784	-85
3.00694	6.4674	5	6	13	785	-85
3.00694	6.46738	5	6	13	787	-90
3.00694	6.46737	6	6	13	788	-96
3.00694	6.46736	6	6	12	790	-91
3.00694	6.46734	6	6	12	791	-87
3.00694	6.46733	6	6	12	792	-86
3.00694	6.46731	6	6	12	794	-84
3.00694	6.46729	6	6	11	796	-91
3.00694	6.46727	6	6	11	798	-85
3.00695	6.46726	6	6	11	800	-82
3.00695	6.46724	6	6	11	802	-84
3.00696	6.46723	6	6	11	803	-86
3.00696	6.46721	6	6	11	805	-84
3.00696	6.46719	6	6	11	807	-84
3.00696	6.46719	6	6	11	808	-89
3.00697	6.46717	6	6	11	810	-88
3.00697	6.46715	6	6	10	812	-89
3.00697	6.46713	6	6	11	814	-92
3.00697	6.46711	7	6	10	816	-86
3.00697	6.4671	7	6	10	817	-90
3.00696	6.46708	7	6	10	819	-90
3.00696	6.46707	7	6	10	820	-89
3.00698	6.46707	7	6	13	821	-88
3.00696	6.46705	7	6	13	822	-87
3.00695	6.46703	7	6	9	823	-89
3.00694	6.46702	7	6	9	824	-77
3.00694	6.46701	7	6	8	825	-82
3.00694	6.467	7	6	8	826	-78
3.00694	6.46699	7	6	8	827	-78
3.00694	6.46698	7	6	8	828	-82
3.00693	6.46697	7	6	8	829	-74
3.00693	6.46696	7	6	8	830	-76
3.00693	6.46695	7	6	8	831	-91
3.00693	6.46694	7	6	8	832	-83
3.00694	6.46693	7	6	8	833	-83
3.00694	6.46692	7	6	8	834	-79
3.00694	6.46691	7	6	8	835	-77
3.00694	6.46691	7	6	8	836	-77
3.00696	6.46691	7	6	8	837	-88
3.00697	6.4669	7	6	8	838	-84
3.00699	6.4669	7	6	8	839	-95

## Sheet: Sector 3 1800 MHz
Longitude	Latitude	Terrain Elevation (m)	Clutter height (m)	Altitude (m)	Distance (m)	Received Signal Strength (dBm)
3.00357	6.47311	3	4	15	101	-79
3.00357	6.47308	3	4	15	103	-82
3.00357	6.47306	3	4	16	106	-76
3.00357	6.47304	3	4	16	108	-72
3.00357	6.47302	3	4	16	109	-73
3.00357	6.47301	3	4	16	110	-80
3.00357	6.473	3	4	15	111	-72
3.00357	6.47299	3	4	15	112	-67
3.00357	6.47298	3	4	15	113	-70
3.00356	6.47298	3	4	15	114	-70
3.00355	6.47297	3	4	15	115	-68
3.00353	6.47297	3	4	15	116	-63
3.00351	6.47297	3	4	14	118	-61
3.00347	6.47297	3	4	14	120	-68
3.00343	6.47296	3	4	14	123	-67
3.00338	6.47296	3	4	14	126	-72
3.00333	6.47295	3	4	14	131	-70
3.00327	6.47294	3	4	14	136	-67
3.00321	6.47294	3	4	14	141	-70
3.00315	6.47293	3	4	14	146	-78
3.00308	6.47292	2	4	14	153	-78
3.00302	6.47291	3	4	14	158	-78
3.00294	6.4729	3	4	14	165	-78
3.00287	6.4729	3	4	14	172	-74
3.00278	6.47288	3	4	14	182	-68
3.00269	6.47287	3	4	14	190	-70
3.00259	6.47286	3	4	14	200	-73
3.00248	6.47285	3	4	14	211	-74
3.00238	6.47283	4	4	14	221	-79
3.00227	6.47282	4	4	14	232	-82
3.00216	6.4728	4	4	14	244	-80
3.00205	6.47279	4	4	14	255	-82
3.00194	6.47278	4	4	14	267	-79
3.00183	6.47276	4	4	14	279	-84
3.00172	6.47275	3	4	14	290	-77
3.0016	6.47273	3	4	14	303	-88
3.00149	6.47272	3	4	14	315	-88
3.00138	6.4727	3	4	14	327	-77
3.00127	6.47269	3	4	15	339	-77
3.00116	6.47268	3	4	15	350	-77
3.00105	6.47266	3	4	15	362	-77
3.00095	6.47265	4	4	15	373	-66
3.00086	6.47264	4	4	15	384	-68
3.00076	6.47262	4	4	15	395	-68
3.00066	6.47261	4	4	15	405	-68
3.00057	6.4726	4	4	15	415	-72
3.00048	6.47258	4	4	15	425	-67
3.00039	6.47257	4	4	15	435	-77
3.0003	6.47256	4	4	15	445	-74
3.00021	6.47255	4	4	15	455	-79
3.00012	6.47254	5	4	15	464	-74
3.00003	6.47253	5	4	15	474	-71
2.99994	6.47251	5	4	15	484	-73
2.99984	6.4725	5	4	16	495	-80
2.99975	6.47249	5	4	16	505	-79
2.99965	6.47248	5	4	16	516	-74
2.99956	6.47247	5	4	16	526	-68
2.99946	6.47246	5	4	16	537	-68
2.99937	6.47245	4	4	16	547	-69
2.99928	6.47243	4	4	16	557	-69
2.99918	6.47242	4	4	16	568	-67
2.9991	6.47241	4	4	16	577	-67
2.99901	6.4724	4	4	16	587	-66
2.99892	6.47239	4	4	16	597	-70
2.99883	6.47238	4	4	16	607	-70
2.99874	6.47237	4	4	16	616	-65
2.99866	6.47235	4	4	16	625	-65
2.99857	6.47234	4	4	16	635	-65
2.99849	6.47233	4	4	16	644	-66
2.99841	6.47231	4	4	16	653	-68
2.99833	6.4723	4	4	16	662	-67
2.99825	6.47229	4	4	16	671	-65
2.99817	6.47228	4	4	16	680	-68
2.99809	6.47227	5	4	16	689	-67
2.99802	6.47226	5	4	16	697	-69
2.99795	6.47226	5	4	16	705	-67
2.99786	6.47225	5	4	16	714	-70
2.99779	6.47223	5	4	16	722	-70
2.99772	6.47222	5	4	17	730	-73
2.99764	6.47221	5	4	17	739	-76
2.99757	6.4722	5	4	17	747	-77
2.9975	6.47219	5	4	17	755	-76
2.99742	6.47217	5	4	17	765	-78
2.99733	6.47216	5	4	17	774	-73
2.99725	6.47215	5	4	17	783	-76
2.99716	6.47214	5	4	17	793	-75
2.99707	6.47213	5	4	17	803	-77
2.99698	6.47212	5	4	17	813	-61
2.99689	6.47211	5	4	17	823	-62
2.9968	6.4721	5	4	17	833	-61
2.99671	6.47209	5	4	17	843	-61
2.99661	6.47208	5	4	17	854	-61
2.99653	6.47207	5	4	17	863	-61
2.99645	6.47206	5	4	17	872	-61
2.99636	6.47205	5	4	17	882	-62
2.99627	6.47204	5	4	17	892	-68
2.99618	6.47203	5	4	17	902	-63
2.99609	6.47202	5	4	17	912	-61
2.996	6.47201	5	4	17	922	-71
2.99591	6.47199	5	4	17	932	-75
2.99582	6.47198	5	4	17	942	-71
2.99573	6.47197	5	4	17	952	-78
2.99563	6.47196	4	4	17	963	-67
2.99554	6.47194	4	4	17	973	-68
2.99544	6.47193	4	4	17	984	-69
2.99534	6.47192	4	4	17	995	-71
2.99525	6.47191	4	4	17	1005	-74
2.99515	6.47189	4	4	17	1017	-69
2.99505	6.47188	4	4	17	1028	-75
2.99495	6.47187	4	4	17	1039	-79
2.99486	6.47186	4	4	17	1050	-74
2.99477	6.47185	4	4	17	1060	-74
2.99466	6.47184	4	4	17	1072	-71
2.99456	6.47182	4	4	17	1083	-70
2.99446	6.47181	4	4	17	1094	-69
2.99436	6.47179	4	4	18	1105	-66
2.99426	6.47177	4	4	18	1116	-67
2.99416	6.47176	4	4	18	1127	-67
2.99406	6.47174	4	4	18	1139	-72
2.99396	6.47173	4	4	18	1150	-77
2.99385	6.47172	4	4	18	1162	-74
2.99374	6.47171	4	9	18	1174	-72
2.99364	6.4717	4	9	18	1185	-74
2.99354	6.47168	4	9	18	1197	-75
2.99343	6.47167	5	9	18	1209	-78
2.99333	6.47166	5	9	18	1220	-77
2.99322	6.47165	5	9	18	1232	-77
2.99311	6.47164	5	9	18	1244	-81
2.99301	6.47162	6	9	18	1256	-77
2.99291	6.47161	6	9	18	1267	-82
2.9928	6.4716	6	9	18	1279	-79
2.9927	6.47159	6	9	18	1290	-84
2.99261	6.47158	6	9	18	1300	-82
2.99253	6.47156	6	9	18	1310	-93
2.99246	6.47155	7	9	18	1318	-91
2.99239	6.47155	7	9	18	1325	-82
2.99234	6.47154	7	9	18	1331	-82
2.9923	6.47154	7	9	18	1335	-86
2.99228	6.47153	7	9	18	1338	-77
2.99226	6.47153	7	9	18	1340	-81
2.99224	6.47153	7	9	18	1342	-84
2.99222	6.47153	7	9	18	1345	-81
2.99219	6.47152	7	9	18	1348	-79
2.99216	6.47152	7	9	18	1351	-73
2.99213	6.47152	7	9	18	1354	-79
2.99211	6.47151	7	9	18	1357	-74
2.99208	6.47151	7	9	18	1360	-71
2.99204	6.4715	7	9	18	1365	-71
2.99199	6.4715	7	9	18	1370	-73
2.99195	6.47149	7	9	18	1375	-77
2.99189	6.47148	7	9	18	1381	-76
2.99184	6.47148	7	9	18	1387	-75
2.99178	6.47147	7	9	18	1393	-79
2.99172	6.47146	7	9	18	1400	-76
2.99166	6.47145	7	9	18	1407	-78
2.9916	6.47144	7	9	18	1414	-73
2.99154	6.47143	7	9	18	1420	-74
2.99148	6.47142	7	9	18	1427	-74
2.99141	6.47141	7	9	18	1435	-76
2.99134	6.4714	7	9	17	1442	-81
2.99121	6.47139	7	9	17	1457	-79
2.99114	6.47138	8	4	18	1465	-77
2.99107	6.47137	8	4	18	1473	-76
2.99099	6.47136	8	4	18	1482	-79
2.99092	6.47136	8	4	18	1489	-76
2.99084	6.47135	8	4	18	1498	-87
2.99077	6.47134	9	4	18	1506	-81
2.99069	6.47133	9	4	18	1516	-83
2.99062	6.47132	9	4	18	1524	-89
2.99054	6.47131	9	4	18	1533	-83
2.99045	6.4713	9	4	18	1543	-74
2.99037	6.47128	9	4	18	1552	-74
2.99028	6.47127	9	4	18	1562	-76
2.99019	6.47125	9	4	18	1572	-77
2.9901	6.47124	8	4	18	1582	-76
2.99001	6.47122	8	4	18	1592	-75
2.98992	6.4712	7	4	18	1602	-75
2.98983	6.47118	7	4	18	1613	-78
2.98974	6.47116	6	4	18	1623	-77
2.98965	6.47115	6	4	18	1633	-76
2.98955	6.47113	5	4	18	1644	-76
2.98946	6.4711	5	4	18	1655	-73
2.98936	6.47108	5	4	18	1666	-75
2.98927	6.47106	5	4	18	1676	-77
2.98917	6.47103	5	4	18	1687	-80
2.98908	6.471	5	4	18	1698	-77
2.98899	6.47099	5	4	18	1708	-76
2.9889	6.47096	5	4	18	1718	-78
2.98881	6.47094	5	4	18	1728	-80
2.98872	6.47092	5	4	18	1739	-85
2.98863	6.47089	5	4	18	1749	-82
2.98854	6.47087	5	4	18	1759	-79
2.98845	6.47084	4	4	18	1771	-83
2.98836	6.47082	5	4	18	1781	-94
2.98826	6.47079	5	4	18	1792	-92
2.98816	6.47076	5	4	17	1804	-78
2.98806	6.47074	5	4	17	1815	-85
2.98796	6.47071	5	4	17	1826	-85
2.98786	6.47068	5	4	17	1838	-82
2.98776	6.47066	5	4	17	1849	-87
2.98766	6.47063	5	4	17	1861	-84
2.98756	6.4706	5	4	17	1873	-87
2.98745	6.47057	5	4	17	1885	-82
2.98735	6.47053	5	4	17	1897	-85
2.98724	6.47051	5	4	17	1909	-83
2.98715	6.47047	5	4	17	1920	-82
2.98704	6.47044	5	4	17	1933	-83
2.98693	6.4704	5	4	17	1945	-76
2.98683	6.47037	5	4	17	1957	-79
2.98672	6.47034	6	4	17	1969	-93
2.98663	6.4703	7	4	17	1981	-79
2.98652	6.47025	8	4	17	1993	-84
2.98642	6.47022	8	4	17	2005	-89
2.98631	6.47017	8	4	17	2018	-83
2.98621	6.47013	9	4	17	2029	-84
2.98611	6.4701	9	4	17	2042	-82
2.98601	6.47005	9	4	17	2054	-88
2.9859	6.47001	8	4	17	2066	-84
2.98579	6.46997	8	4	17	2079	-81
2.98569	6.46992	8	4	17	2091	-81
2.98559	6.46987	7	5	17	2103	-82
2.9855	6.46984	7	5	16	2114	-83
2.98542	6.4698	7	5	16	2124	-82
2.98533	6.46977	7	5	16	2134	-78
2.98526	6.46974	7	5	16	2143	-84
2.98518	6.46971	6	5	16	2151	-85
2.98511	6.46968	6	5	16	2160	-83
2.98505	6.46966	6	5	16	2167	-91
2.98499	6.46963	5	5	16	2174	-93
2.98493	6.46961	5	5	16	2181	-89
2.98488	6.4696	5	5	16	2187	-91
2.98484	6.46959	5	5	16	2192	-95
2.9848	6.46958	5	5	16	2196	-85
2.98477	6.46956	4	5	16	2199	-79
2.98475	6.46955	4	5	16	2203	-82
2.98473	6.46955	4	5	16	2205	-85
2.98472	6.46954	4	5	16	2206	-88
2.98471	6.46954	4	5	16	2207	-87
